# Supplementary material for: Phenolic Composition and Antioxidant Activity of Edible Flowers: Insights from Synergistic Effects and Multivariate Analysis
Source: Antioxidants (Basel). 2025 Feb 27;14(3):282. doi: 10.3390/antiox14030282 (PMC11939731; doi:10.3390/antiox14030282)
Supplement: Supplementary file 1 [file antioxidants-14-00282-s001.zip]

Archive with 1 entries (1 files):
- antioxidants-3495087-supplementary.pdf
